# Supplementary material for: A Straightforward Methodology for the Quantification of Long Chain Branches in Polyethylene by 13C NMR Spectroscopy
Source: Polymers (Basel). 2025 May 7;17(9):1274. doi: 10.3390/polym17091274 (PMC12074469; doi:10.3390/polym17091274)
Supplement: Supplementary file 1 [file polymers-17-01274-s001.zip]

Archive with 1 entries (1 files):
- polymers-3615877-supplementary.pdf
